# Supplementary material for: Smart Buildings: A Comprehensive Systematic Literature Review on Data-Driven Building Management Systems
Source: Sensors (Basel). 2024 Jul 7;24(13):4405. doi: 10.3390/s24134405 (PMC11244596; doi:10.3390/s24134405)
Supplement: Supplementary file 1 [file sensors-24-04405-s001.zip]

Archive with 1 entries (1 files):
- sensors-3015045-supplementary.pdf
